# Supplementary material for: Optimising Fluvoxamine Maternal/Fetal Exposure during Gestation: A Pharmacokinetic Virtual Clinical Trials Study
Source: Metabolites. 2022 Dec 16;12(12):1281. doi: 10.3390/metabo12121281 (PMC9782298; doi:10.3390/metabo12121281)
Supplement: Supplementary file 1 [file metabolites-12-01281-s001.zip]

Archive with 1 entries (1 files):
- metabolites-2094176-supplementary.pdf
